# Supplementary material for: Electrospun Nanofibers of Polyvinylidene Fluoride Enriched with Active Antimicrobial Tannic Acid for the Improvement of the Shelf Life of Cherry Tomatoes
Source: Materials (Basel). 2025 Jul 1;18(13):3112. doi: 10.3390/ma18133112 (PMC12250959; doi:10.3390/ma18133112)
Supplement: Supplementary file 1 [file materials-18-03112-s001.zip]

Archive with 1 entries (1 files):
- materials-3662478 supplementary.pdf
